# Supplementary material for: Local incomplete combustion emissions define the PM2.5 oxidative potential in Northern India
Source: Nat Commun. 2024 Apr 25;15:3517. doi: 10.1038/s41467-024-47785-5 (PMC11045729; doi:10.1038/s41467-024-47785-5)
Supplement: Supplementary file 3 — Source data [file 41467_2024_47785_MOESM3_ESM.xlsx]

## Sheet: Fig_1b
Relative mass contribution to PM2.5	Warm	Cold
Nitrate	0.0464823	0.103826
Sulfate	0.156534	0.102004
Ammonium	0.0582012	0.0916758
Chloride	0.0417917	0.0738029
Inorganic carbon	0.0231889	0.0183787
Na+ + K+	0.0668576	0.0376873
Trace elements	0	0
EC	0.0925319	0.0510126
OA	0.514413	0.521613
Relative mass contribution to OA
CPOA	0.0410387	0.0951384
BBOA	0.0269037	0.0655986
UOOA	0.242821	0.435901
COOA	0.494543	0.269108
HOA	0.194683	0.134246
Relative mass contribution to AAv
BBOA	0.129198	0.339238
UOOA	0.423756	0.248485
HOA	0.349765	0.315809
Cu-Cd rich	0.0972813	0.0964682
Relative mass contribution to DTTv
COOA	0.117216	0.309946
UOOA	0.201233	0.108727
HOA	0.636615	0.538026
Cu-Cd rich	0.0449363	0.0433008
Relative mass contribution to DCFHv
COOA	0.128374	0.439337
UOOA	0.871626	0.560663

## Sheet: Fig_1c
Non-fossil fraction	5th percentile	25th percentile	median	75th percentile	95th percentile
CPOA	0.598742	0.68519	0.702852	0.730163	0.68519
BBOA	0.861522	1	1	1	1
COOA	0.774908	0.806377	0.816136	0.826102	0.806377
UOOA	0.443973	0.469138	0.477518	0.488193	0.469138
OA_cold	0.568048	0.618291	0.650787	0.708491	0.618291
OA_warm	0.469692	0.549235	0.634097	0.65763	0.549235
EC_cold	0.164315	0.261821	0.292965	0.354467	0.261821
EC_warm	0.120225	0.189639	0.287586	0.366375	0.189639

## Sheet: Fig_2(left)
Anomaly	Site	Month	PM2.5	Nitrate	Sulfate	Ammonium	Chloride	Trace elements	EC		Anomaly (±1σ)	PM2.5	Nitrate	Sulfate	Ammonium	Chloride	Trace elements	EC
	CCSHAU	Jan	0.762322	0.590773	0.708228	0.841776	0.60762	0.410602	0.343449			0.75089	1.05573	1.04607	0.806258	1.06794	1.14692	0.829899
	CCSHAU	Feb	0.386839	0.438745	0.197255	0.3463	0.330205	0.31962	0.184021			0.777282	0.978151	0.736955	0.437638	0.580254	1.03592	0.985404
	CCSHAU	Mar	-0.512184	-0.688295	-0.340394	-0.464922	0.082721	-0.113372	-0.174838			0.46352	0.161885	0.395682	0.57509	0.395231	0.562644	0.653722
	CCSHAU	Apr	-1.35897	-0.858342	-1.2893	-1.27638	-1.16157	-0.83822	-1.34938			0.256832	0.0587614	0.241925	0.0569498	0.231633	0.348099	1.05197
	CCSHAU	May	-0.849157	-0.744879	-0.643523	-1.08832	-1.14008	-0.712888	0.135627			0.50902	0.165129	0.427268	0.22032	0.140567	0.532104	1.04678
	IITMD	Jan	0.94511	0.951035	0.547398	1.02085	0.798235	0.665461	0.620037			0.72234	0.984481	1.29169	0.793909	1.10103	1.10358	0.561166
	IITMD	Feb	0.119863	0.110506	0.13173	0.00904556	-0.0480479	0.209372	0.413339			0.694487	0.524061	0.899474	0.514458	0.540001	0.830083	1.1577
	IITMD	Mar	-0.290576	-0.583545	-0.17681	-0.293027	0.045727	-0.213444	-0.182595			0.662719	0.316105	0.338092	0.52446	0.797984	0.683922	0.780148
	IITMD	Apr	-1.14269	-0.947271	-0.767281	-1.05341	-0.867973	-0.943946	-1.13666			0.15555	0.0513261	0.361699	0.109579	0.255501	0.246148	0.479928
	IITMD	May	-1.05075	-0.950579	-0.606779	-1.11989	-1.00703	-0.816586	-0.912848			0.239282	0.123168	0.353957	0.107554	0.0478397	0.250981	0.358439
	IITD	Jan	1.29496	1.56117	0.89079	1.42287	1.02405	0.0951907	-0.0543848			0.725061	0.818319	1.37253	1.10585	1.39999	0.878545	0.690739
	IITD	Feb	0.154239	-0.224533	0.173067	-0.374331	-0.251945	0.268592	0.564749			0.616248	0.21916	0.474823	0.331677	0.492915	0.753943	1.09349
	IITD	Mar	-0.403419	-0.56696	-0.305926	-0.251201	0.251853	0.679258	-0.652743			0.493111	0.0650711	0.560829	0.295879	0.520755	1.40529	0.341309
	IITD	Apr	-1.08626	-0.734586	-0.857849	-0.690097	-0.693691	-0.962778	-0.752974			0.276453	0.0428015	0.811817	0.0867348	0.108194	0.29107	1.0932
	IITD	May	-0.779207	-0.678772	-0.511825	-0.61126	-0.793516	-0.488103	0.606733			0.23385	0.0664025	0.397506	0.0396101	0.0976054	0.793804	0.949413
	MRIUF	Jan	0.821161	0.764972	0.389645	1.0074	0.736685	-0.124487	-0.00758347			1.03418	1.04639	1.12493	1.11153	1.22467	0.339183	0.791202
	MRIUF	Feb	0.530891	0.727429	0.283765	0.417254	0.353337	0.697817	0.592444			0.514004	0.499267	1.1378	0.344538	0.626286	1.59749	1.25107
	MRIUF	Mar	-0.448619	-0.588695	-0.187847	-0.339932	0.120021	-0.198326	-0.531322			0.552133	0.314604	0.58555	0.328802	0.737853	0.449342	0.783819
	MRIUF	Apr	-0.983707	-1.02145	-0.908299	-1.0448	-0.877898	-0.697737	-0.322411			0.289692	0.11208	0.79696	0.266502	0.180904	0.221984	1.0228
	MRIUF	May	-0.837136	-0.923178	-0.0380629	-0.978174	-1.05683	-0.160829	-0.200532			0.800763	0.245146	0.637347	0.211866	0.141001	0.61391	0.735339
	IITK	Jan	1.09688	1.15592	0.963713	1.2325	1.0635	-0.0411625	0.318261			0.879533	0.738029	1.00985	0.858485	0.887863	0.30778	0.988175
	IITK	Feb	0.121566	0.154152	-0.160999	-0.123045	0.0605215	0.033715	0.356709			0.34127	0.436552	0.608716	0.262685	0.510787	1.1166	1.10359
	IITK	Mar	-0.583604	-0.780953	-0.486943	-0.787083	-0.398559	0.338555	-0.294716			0.506977	0.262702	0.577615	0.289618	0.566164	1.26516	0.720851
	IITK	Apr	-0.934101	-0.981408	-0.561648	-0.832474	-0.871769	0.163848	-0.236982			0.120566	0.0639759	0.645841	0.133807	0.189058	1.77694	1.13426
	IITK	May	-0.997533	-0.901952	-0.684391	-0.713054	-1.09861	-0.540244	-0.751609			0.244908	0.230633	0.82308	0.0646146	0.0740635	0.532682	0.68222

## Sheet: Fig_2(right)
Site	Species	10th percentile	25th percentile	median	75th percentile	90th percentile
CCSHAU	PM2.5	38.0646	56.5784	89.2903	132.188	162.309
	Nitrate	1.33479	2.19494	7.91332	15.6527	24.6817
	Sulfate	3.67881	5.49553	7.94439	11.2709	13.4342
	Ammonium	1.11188	2.51372	6.8344	11.3897	13.4777
	Chloride	1.0428	2.13092	5.28028	7.6057	9.6613
	Trace elements	0.0538382	0.0871256	0.165523	0.245586	0.394562
	EC	1.51655	2.27226	3.13638	4.05449	4.37717
IITMD	PM2.5	35.2131	43.7508	86.0444	131.906	147.916
	Nitrate	1.11583	1.88228	5.47228	11.5214	16.2229
	Sulfate	3.33772	4.20467	6.36138	8.31849	12.0852
	Ammonium	1.43909	2.3921	7.64266	11.7379	13.6478
	Chloride	0.938591	1.34558	6.11303	9.31393	12.414
	Trace elements	0.0703107	0.153622	0.236251	0.472416	0.647169
	EC	2.19483	3.09701	4.43926	6.22057	7.16147
IITD	PM2.5	42.194	56.6294	83.627	127.322	160.074
	Nitrate	1.08102	1.74764	3.37383	8.12005	24.1854
	Sulfate	4.99179	6.30875	7.55826	9.76544	13.4551
	Ammonium	1.48312	2.34646	3.4926	10.05	20.6455
	Chloride	3.62336	4.33883	5.5374	7.52275	9.28376
	Trace elements	0.072359	0.12959	0.312801	0.445096	0.65671
	EC
MRIUF	PM2.5	32.2751	46.4726	83.2508	101.262	130.042
	Nitrate	0.953263	1.71707	5.4701	9.50967	11.0882
	Sulfate	5.45133	6.50494	7.32738	9.11583	12.7814
	Ammonium	1.88775	3.42894	6.82032	8.93143	10.879
	Chloride	1.52373	2.29542	4.39805	7.0486	9.96814
	Trace elements	0.0699064	0.151224	0.238533	0.395618	0.570793
	EC	2.33044	3.19454	4.15331	4.7848	5.70639
IITK	PM2.5	45.8024	51.2169	84.1689	127.978	176.154
	Nitrate	1.72007	2.47114	8.19835	16.6024	23.5728
	Sulfate	5.86163	7.51244	9.18915	12.3128	16.6731
	Ammonium	1.75311	2.73235	5.51301	10.2147	16.8978
	Chloride	0.706855	1.0641	2.46702	4.19462	5.48478
	Trace elements	0.0695361	0.110696	0.153714	0.212974	0.405587
	EC	2.67956	2.977	3.96159	4.93619	5.96589

## Sheet: Fig_3(left)
Anomaly	Site	Month	COOA	UOOA	CPOA	BBOA	HOA	AAv	DTTv	DCFHv		Anomaly (±1σ)	COOA	UOOA	CPOA	BBOA	HOA	AAv	DTTv	DCFHv
	CCSHAU	Jan	0.97562	-0.437747	0.31785	0.290776	0.343449	0.265326	0.871011	0.133371			0.660494	0.828683	0.819603	0.74161	0.829899	0.841555	0.556223	1.41139
	CCSHAU	Feb	0.160073	0.175885	0.485692	0.532682	0.184021	0.774383	0.314257	0.425141			0.514507	1.4139	1.44501	1.39002	0.985404	1.09132	0.650802	0.59522
	CCSHAU	Mar	-0.63415	0.367296	-0.0336727	-0.488612	-0.174838	-0.276649	-0.390157	-0.217247			0.51257	0.672354	0.495655	0.585226	0.653722	0.269337	0.230363	0.153014
	CCSHAU	Apr	-1.3421	-0.198251	-0.922735	-0.895298	-1.34938	-1.04992	-1.10755	-0.672512			0.0989674	0.765352	0.345246	0.396022	1.05197	0.517653	0.410665	0.351363
	CCSHAU	May	-0.889775	0.560483	-0.768087	-0.345303	0.135627	-0.759213	-1.31704	-0.245059			0.341596	0.856934	0.219831	0.908823	1.04678	0.784628	0.64789	1.01721
	IITMD	Jan	1.15831	-0.409412	0.879376	0.703386	0.620037	0.486469	0.443586	0.128199			0.763811	0.932411	0.520735	0.76936	0.561166	1.19823	0.615252	0.905842
	IITMD	Feb	-0.154472	0.450664	0.180041	0.191687	0.413339	0.19229	0.203649	0.139669			0.335661	1.50864	0.690497	0.581596	1.1577	0.811515	0.848728	0.989547
	IITMD	Mar	-0.669048	0.291145	-0.171949	-0.0242474	-0.182595	-0.245822	0.516952	-0.409628			0.0943926	0.155556	1.17894	1.52708	0.780148	0.718966	1.06111	0.961464
	IITMD	Apr	-1.0771	-0.304665	-1.09495	-0.964295	-1.13666	-0.531217	-0.632638	-0.33942			0.157262	0.417558	0.146741	0.104618	0.479928	0.673015	0.936284	0.236454
	IITMD	May	-0.75574	0.184914	-1.16767	-1.04462	-0.912848	-0.736609	-1.31549	0.189966			0.290288	0.619729	0.0807506	0.0936551	0.358439	0.784237	0.764641	1.75006
	IITD	Jan	1.43078	-0.89052	0.680094	0.480582	-0.0543848	0.228488	0.756181	0.815294			0.670414	0.769078	0.866118	0.669805	0.690739	0.540146	0.761586	0.852358
	IITD	Feb	0.133385	0.77676	0.147819	0.548359	0.564749	0.367871	0.424995	0.449124			0.451807	0.956592	0.985393	1.12811	1.09349	1.11289	1.03268	0.966573
	IITD	Mar	-0.772289	0.0822659	0.366704	0.0192782	-0.652743	-0.394094	-0.31204	-0.638161			0.185435	0.38954	0.95261	1.07975	0.341309	0.419952	0.819645	0.348142
	IITD	Apr	-0.962617	0.162692	-0.704384	-0.841281	-0.752974	0.233101	-0.528855	-0.699085			0.170733	1.26719	0.52369	0.15553	1.0932	1.78204	0.384413	0.418701
	IITD	May	-0.639973	-0.234747	-1.08988	-0.937831	0.606733	-0.787936	-1.07158	-0.648015			0.1841	0.532549	0.236021	0.254841	0.949413	0.361161	0.619318	1.00166
	MRIUF	Jan	1.10797	-0.835134	0.978756	0.700841	-0.170333	0.00252698	0.2619	0.952288			0.650534	0.590084	1.47619	1.40091	0.656927	0.871253	1.12779	1.50469
	MRIUF	Feb	0.34262	0.131479	0.0993239	0.341484	0.306719	0.477085	0.309793	-0.41309			0.580109	1.15917	0.380316	0.453202	1.57494	1.42533	1.20052	0.361674
	MRIUF	Mar	-0.493137	0.3318	-0.359356	-0.240845	-0.0939086	-0.30713	-0.504442	-0.508789			0.47718	0.554718	0.369762	1.05706	0.815656	0.820438	0.537376	0.409641
	MRIUF	Apr	-1.3646	0.0205939	-0.726909	-0.715979	-0.142636	-0.521836	-0.232547	-0.196999			0.306131	0.959154	0.282143	0.192006	0.835996	0.436729	0.586982	0.462127
	MRIUF	May	-0.531739	0.747157	-0.658528	-0.779191	-0.0430172	-0.585219	-1.226	-0.520045			0.557256	0.977697	0.358853	0.183252	0.601039	0.739045	1.38953	0.598286
	IITK	Jan	1.1033	-0.745325	0.823279	0.925611	0.318261	0.873231	0.792423	0.67991			0.78542	0.619465	0.998263	1.16309	0.988175	0.956211	1.08503	1.00348
	IITK	Feb	0.278357	0.408506	0.318623	0.14338	0.356709	0.143046	0.20886	0.460366			0.226742	1.07955	0.747268	0.650566	1.10359	0.337485	0.541238	0.63292
	IITK	Mar	-0.826923	0.37202	-0.359629	-0.611497	-0.294716	-0.345462	-0.481506	-0.618453			0.258612	0.728327	0.385098	0.132191	0.720851	0.839048	0.535723	0.697082
	IITK	Apr	-1.11494	0.696522	-0.773817	-0.748784	-0.236982	-1.05643	-0.849725	-0.996944			0.18956	0.869077	0.425925	0.0979908	1.13426	0.293142	0.50389	0.173321
	IITK	May	-0.82107	-0.238542	-1.17936	-0.811848	-0.751609	-1.43115	-1.56699	-1.14233			0.203267	1.11944	0.040209	0.0466102	0.68222	0.35929	0.597968	0.2607

## Sheet: Fig_3(right)
Site	Species	10th percentile	25th percentile	median	75th percentile	90th percentile
CCSHAU	COOA	5.92708	12.0565	25.4664	40.6194	46.9008
	UOOA	2.82935	4.03264	5.09144	7.37844	9.85411
	CPOA	0.220311	1.11623	2.75779	5.52285	7.39691
	BBOA	0.152155	0.398689	1.26307	2.25761	3.34739
	HOA	1.99105	2.98321	4.11769	5.32305	5.74669
	AAv	1.56582	3.7707	5.48545	7.84512	11.5032
	DTTv	4.445	6.18621	9.37959	12.5851	14.4674
	DCFHv	0.430979	0.754295	1.63121	2.82132	4.31618
IITMD	COOA	2.2082	5.50046	11.4275	23.4907	31.2097
	UOOA	6.04452	7.53874	10.085	12.6571	16.1247
	CPOA	0.374938	0.849162	4.09868	7.11738	8.978
	BBOA	0.384052	0.801599	3.11674	5.14726	7.42167
	HOA	2.88155	4.066	5.8282	8.16685	9.40213
	AAv	2.99296	3.83979	6.95451	9.42129	12.1013
	DTTv	2.75085	4.11506	6.64777	8.28708	10.8047
	DCFHv	0.591755	0.955842	1.67256	2.82296	3.82849
IITD	COOA	0.79986	4.5452	10.6054	25.1172	35.6302
	UOOA	9.27481	12.4709	14.4605	16.4507	21.0729
	CPOA	1.02582	1.98494	3.84163	5.40966	7.24917
	BBOA	0.911855	1.66833	3.12035	6.04502	9.68256
	HOA	4.75703	5.69636	7.26993	9.87645	12.1884
	AAv	2.72136	3.78237	5.067	9.56901	13.4912
	DTTv	3.9011	4.75594	7.14285	10.2243	15.0292
	DCFHv	1.35879	2.10106	3.40743	5.09516	6.52421
MRIUF	COOA	2.87778	7.22421	14.8439	19.0435	26.4129
	UOOA	6.26975	8.43125	11.0016	14.7925	18.5884
	CPOA	0.50808	1.37989	2.10693	3.0786	5.0175
	BBOA	0.099052	0.331965	0.978755	2.8064	4.63136
	HOA	2.86218	3.24457	5.18558	6.0828	7.58089
	AAv	2.10748	2.83834	4.36063	7.52512	10.5036
	DTTv	4.41595	5.63496	7.12866	9.06923	14.224
	DCFHv	0.353745	0.660305	1.18071	1.70555	2.21642
IITK	COOA	5.3168	7.57251	21.7918	30.8182	46.1232
	UOOA	8.84834	10.6468	12.605	14.6881	16.9938
	CPOA	0.16755	1.5073	3.86174	7.06323	10.1524
	BBOA	0.308933	0.598348	1.84492	5.02349	8.2733
	HOA	3.51794	3.90844	5.20109	6.48061	7.83248
	AAv	2.99902	5.48672	10.1687	13.3491	16.6704
	DTTv	3.79645	5.25188	7.78057	11.7115	13.1699
	DCFHv	0.79203	1.24848	3.96763	6.31405	8.8284

## Sheet: Fig_4a
Relative Intensity	Nc	CHNO family					CHO family								Pie chart	Family	Contribution
BBOA		H:C<1.1	1.1<H:C<1.3	1.3<H:C<1.5	1.5<H:C<1.7	H:C>1.7	H:C<1.1	1.1<H:C<1.3	1.3<H:C<1.5	1.5<H:C<1.7	H:C>1.7					CHO	0.99159
	4	0	0	0	0	0	0	0	0	0	0					CHN1O	0.00472263
	5	0	0	0	0	0.00648083	0	0	0	0	0.00203968					CHN2O	0.00368738
	6	0	0	0	0.529782	0	0	0	0	0	0.00261233
	7	0	0	0	0	0.00283804	0	0	0	0	0
	8	0	0	0.007625	0	0	0	0	0	0	0
	9	0	0	0	0	0	0	0	0	0	0
	10	0	0	0	0	0	0	0	0	0	0
	11	0.000290819	0.001486	0	0	0	0	0	0	0	0
	12	0	0	0	0	0	0	0	0	0	0
	13	0	0	0	0	0	0	0	0	0	0
	14	0	0	0	0	0	0	0	0	0	0
	15	0	0	0	0	0	0	0	0	0	0
	16	0	0	0	0	0	0	0	0	0	0
	17	0	0	0	0	0	0	0	0	0	0
	18	0	0	0	0	0	0	0	0	0	0
	19	0	0	0	0	0	0	0	0	0	0
	20	0	0	0	0	0	0	0	0	0	0
	21	0	0	0	0	0	0	0	0	0	0
	22	0	0	0	0	0	0	0	0	0	0
	23	0	0	0	0	0	0	0	0	0	0
	24	0	0	0	0	0	0	0	0	0	0
	25	0	0	0	0	0	0	0	0	0	0

## Sheet: Fig_4b
Relative Intensity	Nc	CHNO family					CHO family								Pie chart	Family	Contribution
CPOA		H:C<1.1	1.1<H:C<1.3	1.3<H:C<1.5	1.5<H:C<1.7	H:C>1.7	H:C<1.1	1.1<H:C<1.3	1.3<H:C<1.5	1.5<H:C<1.7	H:C>1.7					CHO	0.0691726
	4	0	0	0	0	0	0	0	0	0	0					CHN1O	0.079634
	5	0	0	0	0	0	0	0	0	0	0.00600334					CHN2O	0.851193
	6	0	0	0	0	0	0.000491307	0	0	0	0.00432646
	7	0	0	0	0	0.00700173	0	0	0.00876167	0	0.0310235
	8	0	0	0	0	0.00131482	0.00031482	0	0	0	0.033432
	9	0	0	0	0	0.00157253	0	0	0.00220533	0.00416786	0.0293249
	10	0	0	0	0.00122194	0.00168551	0	0.00272375	0	0.00364368	0.0140471
	11	0	0.00100169	0	0.00158744	0.00141825	0	0	0	0.00821627	0.0306886
	12	0	0	0	0	0.000568892	0	0	0.00653243	0.0103164	0.0186563
	13	0	0	0	0.000914571	0	0	0	0	0.00315087	0.00111342
	14	0	0	0	0	0	0	0	0	0.0010098	0
	15	0	0	0	0	0	0	0	0	0	0
	16	0	0	0	0	0	0	0	0	0	0
	17	0	0	0	0	0	0	0	0	0	0
	18	0	0.000580595	0	0	0	0	0	0	0	0
	19	0	0	0	0	0	0	0	0	0	0
	20	0	0	0	0	0	0	0	0	0	0
	21	0	0	0	0	0	0	0	0	0	0
	22	0	0	0	0	0	0	0	0	0	0
	23	0	0	0	0	0	0	0	0	0	0
	24	0	0	0	0	0	0	0	0	0	0
	25	0	0	0	0	0	0	0	0	0	0

## Sheet: Fig_4d
Relative Intensity	Nc	CHNO family					CHO family								Pie chart	Family	Contribution
COOA		H:C<1.1	1.1<H:C<1.3	1.3<H:C<1.5	1.5<H:C<1.7	H:C>1.7	H:C<1.1	1.1<H:C<1.3	1.3<H:C<1.5	1.5<H:C<1.7	H:C>1.7					CHO	0.310944
	4	0	0	0	0.00425808	0.00250131	0	0	0	0.00225236	0.0201154					CHN1O	0.317527
	5	0	0.00109282	0	0.00318844	0.00149318	0	0	0.00544959	0	0.0249916					CHN2O	0.371529
	6	0.00708146	0	0	0.00208613	0.00539832	0.00377294	0	0.0197211	0.0171036	0.0148303
	7	0.0101081	0	0	0	0.0057418	0	0.00329886	0	0.00925309	0.0226864
	8	0	0	0	0	0.0127001	0.00325934	0	0	0.00181333	0.00417038
	9	0.00105102	0	0.00185661	0.00594594	0	0	0.000714491	0	0.0017623	0
	10	0	0.00424421	0	0.00193071	0	0.000868273	0.00140837	0.0014999	0	0
	11	0	0	0	0	0	0.00179671	0.00146765	0	0	0
	12	0	0	0	0	0	0.00118681	0	0	0	0
	13	0	0	0	0	0	0	0	0	0	0
	14	0	0	0	0	0.000537576	0	0	0	0	0
	15	0	0	0	0	0	0	0	0	0	0
	16	0	0	0	0	0	0	0	0	0	0
	17	0	0.000805773	0	0	0	0	0	0	0	0
	18	0	0	0	0	0	0	0	0	0	0
	19	0	0	0	0	0	0	0	0	0	0
	20	0	0	0	0	0	0	0	0	0	0
	21	0	0	0	0	0	0	0	0	0	0
	22	0	0	0	0	0.00608417	0	0	0	0	0.000314203
	23	0	0	0	0	0.000940562	0	0	0	0	0
	24	0	0	0	0	0.00115988	0	0	0	0	0
	25	0	0	0	0	0	0	0	0	0	0

## Sheet: Fig_4g
Relative Intensity	Nc	CHNO family					CHO family								Pie chart	Family	Contribution
UOOA		H:C<1.1	1.1<H:C<1.3	1.3<H:C<1.5	1.5<H:C<1.7	H:C>1.7	H:C<1.1	1.1<H:C<1.3	1.3<H:C<1.5	1.5<H:C<1.7	H:C>1.7					CHO	0.625066
	4	0	0	0	0	0	0	0	0	0	0					CHN1O	0.318417
	5	0	0	0	0	0	0	0	0	0	0					CHN2O	0.0565179
	6	0	0	0	0	0	0	0	0	0	0
	7	0	0	0	0	0	0.00101579	0	0	0	0
	8	0	0	0	0	0.000360119	0.000290605	0	0	0	0
	9	0.0014809	0	0	0	0.00311523	0.000234635	0	0	0.00080998	0.000833581
	10	0.000460964	0	0	0	0.000543249	0.000200498	0	0.00590807	0	0.000767847
	11	0.000362353	0.00354985	0.000392418	0	0.00223965	0.00240779	0	0	0.000493404	0.000567882
	12	0	0	0.00149513	0.00387379	0.00255404	0	0.000414136	0.000698444	0	0.00697895
	13	0.000930305	0	0	0.00544166	0.00629763	0.00163597	0.000214969	0	0	0.00791306
	14	0.00188644	0	0.00355714	0.00253083	0.00379958	0.000691848	0.00118788	0.000252577	0.00100231	0.00783925
	15	0.000601323	0	0.00173108	0	0.00980652	0	0.00295088	0.00063417	0.00292713	0.00855547
	16	0.00269812	0.00377958	0.00342556	0.00445142	0.00759201	0.000479641	0.00282152	0.00126468	0.00155879	0.00559719
	17	0.000661272	0.00523603	0.00344547	0.00183952	0.00542623	0.00027564	0.00144484	0.00376203	0.00277994	0.00398099
	18	0.000666786	0.00408466	0.00700937	0.00722539	0.0134021	0.0010773	0.00176333	0.00229098	0.00279788	0.00583776
	19	0.000608921	0.00747107	0.00489703	0.00608607	0.00645347	0	0.00151509	0.00236284	0.00151285	0.00601111
	20	0.000324194	0.00264271	0.00678462	0.0114671	0.00806713	0.00021401	0.000412718	0.00444619	0.00204861	0.00384669
	21	0	0.00319415	0.00977085	0.00292174	0.00264229	0	0	0.00183334	0.000449297	0.00513659
	22	0	0	0.00376818	0.00208729	0.00312433	0	0	0.000428558	0.000412506	0.000766368
	23	0.000324851	0	0	0.000836199	0.000314537	0	0	0	0.000184097	0.000305433
	24	0	0	0	0.000475761	0.000433372	0	0.000186352	0	0	0.000506277
	25	0.000367363	0.000258799	0	0	0.000288323	0.000331435	0.000359584	0	0	0.000145112

[truncated: 7 more sheets: Fig_4c, Fig_4e, Fig_4f, Fig_4h, Fig_4i, Fig_5a, Fig_5b,c,d]
